# Supplementary material for: Efficient and Stable Deep-Blue 0D Copper-Based Halide TEA2Cu2I4 with Near-Unity Photoluminescence Quantum Yield for Light-Emitting Diodes
Source: Nanomaterials (Basel). 2024 Nov 28;14(23):1919. doi: 10.3390/nano14231919 (PMC11643752; doi:10.3390/nano14231919)
Supplement: Supplementary file 1 [file nanomaterials-14-01919-s001.zip]

Archive with 1 entries (1 files):
- nanomaterials-3283310-supplementary.pdf
